# Supplementary material for: Development, Characterization, and Biological Evaluation of a Self-Healing Hydrogel Patch Loaded with Ciprofloxacin for Wound Dressings
Source: Polymers (Basel). 2025 Oct 4;17(19):2686. doi: 10.3390/polym17192686 (PMC12527037; doi:10.3390/polym17192686)
Supplement: Supplementary file 1 [file polymers-17-02686-s001.zip]

Archive with 1 entries (1 files):
- polymers-3850007-supplementary.pdf
